# Supplementary material for: hGSuite HyperBrowser: A web-based toolkit for hierarchical metadata-informed analysis of genomic tracks
Source: PLoS One. 2023 Jul 19;18(7):e0286330. doi: 10.1371/journal.pone.0286330 (PMC10355376; doi:10.1371/journal.pone.0286330)
Supplement: S1 File — The R code replicates a few steps of the analysis. This is done mainly to compare the ease of using hGSuite tool over other programming languages. (R) [file pone.0286330.s019.R]

library(readr)
require(data.table)
library(dplyr)
library(tidyr)
library(stringr)


bed_files <- list.files(path = "/Users/sumanak/Documents/hgsuite/hw_new_bed_files/bed_files", pattern = "*.bed", full.names = TRUE)
metadata_file <- read_tsv("/Users/sumanak/Documents/hgsuite/new_metadata.tsv")
metadata <- read_tsv("/Users/sumanak/Documents/hgsuite/new_metadata.tsv")
mutation_type <- c("CT","AT","GT","CA","GA","TA","TG","AG","CG","GC","TC","AC")

######## preprocess the file (make sure it has only SNVs)###################
###### make it as a validataion function ######

preprocess <- function(file,mutation_type){
  data<-read_tsv(file)
  data <- setNames(data, c("Chr","Start","End","mutation"))
  new_df <- dplyr::filter(data, mutation %in% mutation_type)
  return(new_df)
}

for (file in bed_files){
  preprocess(file=file, mutation_type = mutation_type) 
}


####### Number of mutation for each bed file ############
nofm_df <- NULL

for (file in bed_files){
  full_df <- preprocess(file=file, mutation_type = mutation_type)
  noofmutations = nrow(full_df)
  file_name <- str_split(file,"/")[[1]][8]
  file_name <- str_split(file_name, ".bed")[[1]][1]
  nofm_df<-rbind(nofm_df, data.frame(file_name, noofmutations))
}


######### Average number of mutation for each cancer type #############
nofm_df <- setNames(nofm_df, c("sampleId","number_of_mutations"))

cancer_df <- left_join(nofm_df, metadata, by = "sampleId")

cancer_new_df<- data.frame()
cancer_new_df <- data.frame(cancer_df$sampleId, cancer_df$number_of_mutations, cancer_df$primaryTumorLocation)
cancer_new_df <- setNames(cancer_new_df, c("sampleId", "no_of_mutations", "cancer_type"))

skin_count = 0
breast_count = 0
colon_count = 0 
skin_patient = 0 
breast_patient = 0 
colon_patient = 0

average_mutation_cancer_type <-  function(x){
    cancer <- x[3]
    mutation <- strtoi(x[2])
  if(cancer == "Skin"){
    print("Skin")
    skin_count = skin_count+mutation
    print(skin_count)
    skin_patient = skin_patient + 1 
    print(skin_patient)
    }
  else if (cancer == "Breast"){
    print("Breast")
    breast_count = breast_count + mutation
    breast_patient = breast_patient + 1
    }
  else if (cancer == "Colorectum"){
    print("Colorectum")
    colon_count = colon_count + mutation
    colon_patient = colon_patient + 1
    }
}

for (i in 1:nrow(cancer_new_df)){
  cancer = cancer_new_df[i,][3]
  mutation = cancer_new_df[i,][2]
  mutaiton = strtoi(mutation)
  if (cancer == "Skin") {
    skin_count = skin_count+mutation
    skin_patient = skin_patient + 1 
  }
  else if (cancer == "Breast"){
    breast_count = breast_count + mutation
    breast_patient = breast_patient + 1
  }
  else if (cancer == "Colorectum"){
    colon_count = colon_count + mutation
    colon_patient = colon_patient + 1
  }
}

average_mutations_skin = skin_count/skin_patient
average_mutation_breast = breast_count/breast_patient
average_mutation_colon = colon_count/colon_patient
cancer <- c("Breast", "Colon", "Skin")
avg <- rbind(average_mutation_breast,average_mutation_colon, average_mutations_skin)
rownames(avg) = cancer
colnames(avg) = "Average number of mutations"
write.table(avg, file = "avg_mutation.tsv", sep = "\t",row.names=TRUE)

########### Number of mutation per mutation type ############

type_df <- data.frame()
#type_df = c("SampleId", "CT_mutation", "CG_mutation", "CA_mutation", "GA_mutation", "GT_mutation", "GC_mutation", "TA_mutaion", "TC_mutation", "TG_mutation", "AG_mutation", "AC_mutation", "AT_mutation")


for (file in bed_files){
  full_df <- preprocess(file=file, mutation_type = mutation_type)
  file_name <- str_split(file,"/")[[1]][8]
  sampleId <- str_split(file_name, ".bed")[[1]][1]
  print(file_name)
  CT_count = 0
  CG_count = 0
  CA_count = 0
  GT_count = 0
  GC_count = 0
  GA_count = 0
  TA_count = 0
  TG_count = 0
  TC_count = 0
  AC_count = 0 
  AG_count = 0
  AT_count = 0
  for (i in 1:nrow(full_df)){
    type_mutation <- full_df[i,][4]
    #print(type_mutation)
    if (type_mutation == "CT"){CT_count = CT_count+1}
    else if (type_mutation == "CG"){CG_count = CG_count + 1}
    else if (type_mutation == "CA"){CA_count = CA_count + 1}
    else if (type_mutation == "GA"){GA_count = GA_count + 1}
    else if (type_mutation == "GT"){GT_count = GT_count + 1}
    else if (type_mutation == "GC"){GC_count = GC_count + 1}
    else if (type_mutation == "TA"){TA_count = TA_count + 1}
    else if (type_mutation == "TC"){TC_count = TC_count + 1}
    else if (type_mutation == "TG"){TG_count = TG_count + 1}
    else if (type_mutation == "AG"){AG_count = AG_count + 1}
    else if (type_mutation == "AC"){AC_count = AC_count + 1}
    else if (type_mutation == "AT"){AT_count = AT_count + 1}
  }
  add_df <- cbind(sampleId,CT_count,CG_count,CA_count, GA_count,GT_count,GC_count, TA_count,TC_count,TG_count, AG_count, AC_count, AT_count)
  type_df <- rbind(type_df, add_df)
}

write.table(type_df, file= "nofmutations_per_mutation_type.tsv", sep="\t", col.names = TRUE)


########## Average number of mutaion per mutation type for each cancer type ###########

#nofm_df <- setNames(nofm_df, c("sampleId","number_of_mutations"))

cancer_type_df <- left_join(type_df, metadata, by = "sampleId")

cancer_mutation_type_df<- data.frame()
cancer_mutation_type_df <- data.frame(cancer_type_df$sampleId, cancer_type_df$CT_count, cancer_type_df$CG_count, cancer_type_df$CA_count,cancer_type_df$GA_count,cancer_type_df$GT_count,cancer_type_df$GC_count,cancer_type_df$TA_count,cancer_type_df$TC_count,cancer_type_df$TG_count,cancer_type_df$AG_count,cancer_type_df$AC_count,cancer_type_df$AT_count,cancer_type_df$primaryTumorLocation)
cancer_mutation_type_df <- setNames(cancer_mutation_type_df, c("sampleId","CT_count","CG_count","CA_count", "GA_count","GT_count","GC_count", "TA_count","TC_count","TG_count", "AG_count", "AC_count", "AT_count", "cancer_type"))

CT_skin_count = 0
CG_skin_count = 0
CA_skin_count = 0
GA_skin_count = 0
GT_skin_count = 0
GC_skin_count = 0
TA_skin_count = 0
TC_skin_count = 0
TG_skin_count = 0
AG_skin_count = 0
AC_skin_count = 0
AT_skin_count = 0
CT_breast_count = 0
CG_breast_count = 0
CA_breast_count = 0
GA_breast_count = 0
GT_breast_count = 0
GC_breast_count = 0
TA_breast_count = 0
TC_breast_count = 0
TG_breast_count = 0
AG_breast_count = 0
AC_breast_count = 0
AT_breast_count = 0
CT_colon_count = 0
CG_colon_count = 0
CA_colon_count = 0
GA_colon_count = 0
GT_colon_count = 0
GC_colon_count = 0
TA_colon_count = 0
TC_colon_count = 0
TG_colon_count = 0
AG_colon_count = 0
AC_colon_count = 0
AT_colon_count = 0


for (i in 1:nrow(cancer_mutation_type_df)){
  cancer = cancer_mutation_type_df[i,][14]
  CT_mutation = strtoi(cancer_mutation_type_df[i,][2])
  CG_mutation = strtoi(cancer_mutation_type_df[i,][3])
  CA_mutation = strtoi(cancer_mutation_type_df[i,][4])
  GA_mutation = strtoi(cancer_mutation_type_df[i,][5])
  GT_mutation = strtoi(cancer_mutation_type_df[i,][6])
  GC_mutation = strtoi(cancer_mutation_type_df[i,][7])
  TA_mutation = strtoi(cancer_mutation_type_df[i,][8])
  TC_mutation = strtoi(cancer_mutation_type_df[i,][9])
  TG_mutation = strtoi(cancer_mutation_type_df[i,][10])
  AG_mutation = strtoi(cancer_mutation_type_df[i,][11])
  AC_mutation = strtoi(cancer_mutation_type_df[i,][12])
  AT_mutation = strtoi(cancer_mutation_type_df[i,][13])
  if (cancer == "Skin") {
    CT_skin_count = CT_skin_count+CT_mutation
    CG_skin_count = CG_skin_count+CG_mutation
    CA_skin_count = CA_skin_count+CA_mutation
    GA_skin_count = GA_skin_count+GA_mutation
    GT_skin_count = GT_skin_count+GT_mutation
    GC_skin_count = GC_skin_count+GC_mutation
    TA_skin_count = TA_skin_count+TA_mutation
    TC_skin_count = TC_skin_count+TC_mutation
    TG_skin_count = TG_skin_count+TG_mutation
    AG_skin_count = AG_skin_count+AG_mutation
    AC_skin_count = AC_skin_count+AC_mutation
    AT_skin_count = AT_skin_count+AT_mutation
    skin_patient = skin_patient + 1 
  }
  else if (cancer == "Breast"){
    CT_breast_count = CT_breast_count+CT_mutation
    CG_breast_count = CG_breast_count+CG_mutation
    CA_breast_count = CA_breast_count+CA_mutation
    GA_breast_count = GA_breast_count+GA_mutation
    GT_breast_count = GT_breast_count+GT_mutation
    GC_breast_count = GC_breast_count+GC_mutation
    TA_breast_count = TA_breast_count+TA_mutation
    TC_breast_count = TC_breast_count+TC_mutation
    TG_breast_count = TG_breast_count+TG_mutation
    AG_breast_count = AG_breast_count+AG_mutation
    AC_breast_count = AC_breast_count+AC_mutation
    AT_breast_count = AT_breast_count+AT_mutation
    breast_patient = breast_patient + 1
  }
  else if (cancer == "Colorectum"){
    CT_colon_count = CT_colon_count+CT_mutation
    CG_colon_count = CG_colon_count+CG_mutation
    CA_colon_count = CA_colon_count+CA_mutation
    GA_colon_count = GA_colon_count+GA_mutation
    GT_colon_count = GT_colon_count+GT_mutation
    GC_colon_count = GC_colon_count+GC_mutation
    TA_colon_count = TA_colon_count+TA_mutation
    TC_colon_count = TC_colon_count+TC_mutation
    TG_colon_count = TG_colon_count+TG_mutation
    AG_colon_count = AG_colon_count+AG_mutation
    AC_colon_count = AC_colon_count+AC_mutation
    AT_colon_count = AT_colon_count+AT_mutation
    colon_patient = colon_patient + 1
  }
}

CT_average_mutations_skin = CT_skin_count/skin_patient
CG_average_mutations_skin = CG_skin_count/skin_patient
CA_average_mutations_skin = CA_skin_count/skin_patient
GA_average_mutations_skin = GA_skin_count/skin_patient
GT_average_mutations_skin = GT_skin_count/skin_patient
GC_average_mutations_skin = GC_skin_count/skin_patient
TA_average_mutations_skin = TA_skin_count/skin_patient
TC_average_mutations_skin = TC_skin_count/skin_patient
TG_average_mutations_skin = TG_skin_count/skin_patient
AG_average_mutations_skin = AG_skin_count/skin_patient
AC_average_mutations_skin = AC_skin_count/skin_patient
AT_average_mutations_skin = AT_skin_count/skin_patient

CT_average_mutations_breast = CT_breast_count/breast_patient
CG_average_mutations_breast = CG_breast_count/breast_patient
CA_average_mutations_breast = CA_breast_count/breast_patient
GA_average_mutations_breast = GA_breast_count/breast_patient
GT_average_mutations_breast = GT_breast_count/breast_patient
GC_average_mutations_breast = GC_breast_count/breast_patient
TA_average_mutations_breast = TA_breast_count/breast_patient
TC_average_mutations_breast = TC_breast_count/breast_patient
TG_average_mutations_breast = TG_breast_count/breast_patient
AG_average_mutations_breast = AG_breast_count/breast_patient
AC_average_mutations_breast = AC_breast_count/breast_patient
AT_average_mutations_breast = AT_breast_count/breast_patient

CT_average_mutations_colon = CT_colon_count/colon_patient
CG_average_mutations_colon = CG_colon_count/colon_patient
CA_average_mutations_colon = CA_colon_count/colon_patient
GA_average_mutations_colon = GA_colon_count/colon_patient
GT_average_mutations_colon = GT_colon_count/colon_patient
GC_average_mutations_colon = GC_colon_count/colon_patient
TA_average_mutations_colon = TA_colon_count/colon_patient
TC_average_mutations_colon = TC_colon_count/colon_patient
TG_average_mutations_colon = TG_colon_count/colon_patient
AG_average_mutations_colon = AG_colon_count/colon_patient
AC_average_mutations_colon = AC_colon_count/colon_patient
AT_average_mutations_colon = AT_colon_count/colon_patient

average_mutations_per_cancer_type <- data.frame("Breast" = c(CT_average_mutations_breast,CG_average_mutations_breast,CA_average_mutations_breast,
                                                             GA_average_mutations_breast,GT_average_mutations_breast,GC_average_mutations_breast,
                                                             TA_average_mutations_breast,TC_average_mutations_breast,TG_average_mutations_breast,
                                                             AG_average_mutations_breast,AC_average_mutations_breast,AT_average_mutations_breast),
                                                "Colorectum" = c(CT_average_mutations_colon,CG_average_mutations_colon,CA_average_mutations_colon,
                                                                 GA_average_mutations_colon,GT_average_mutations_colon,GC_average_mutations_colon,
                                                                 TA_average_mutations_colon,TC_average_mutations_colon,TG_average_mutations_colon,
                                                                 AG_average_mutations_colon,AC_average_mutations_colon,AT_average_mutations_colon),
                                                "Skin" = c(CT_average_mutations_skin,CG_average_mutations_skin,CA_average_mutations_skin,
                                                           GA_average_mutations_skin,GT_average_mutations_skin,GC_average_mutations_skin,
                                                           TA_average_mutations_skin,TC_average_mutations_skin,TG_average_mutations_skin,
                                                           AG_average_mutations_skin,AC_average_mutations_skin,AT_average_mutations_skin))

row.names(average_mutations_per_cancer_type) <- c("Avg_CT","Avg_CG","Avg_CA","Avg_GA","Avg_GT","Avg_GC","Avg_TA","Avg_TC","Avg_TG","Avg_AG","Avg_AC","Avg_AT")
write.table(average_mutations_per_cancer_type, file = "avg_no_of_mutation_type_per_cancer_type.tsv", sep = "\t", row.names = TRUE)


######## Occurence of number of mutation per mutation type based on gender for each cancer type ###########

####I can do this if needed..... just wanted to get started with the plots for now ########

######### Intersect with bedtools ###########

install.packages("devtools")
devtools::install_github("PhanstielLab/bedtoolsr")

exon_df <- read_tsv("/Users/sumanak/Documents/hgsuite/hw_new_bed_files/hg19_exons.bed")
exon_df = setNames(exon_df, c("chr", "start", "end", "transcript"))
intron_df <- read_tsv("/Users/sumanak/Documents/hgsuite/hw_new_bed_files/hg19_introns.bed")
intron_df = setNames(intron_df, c("chr", "start", "end", "transcript"))
exon_df_modified <- data.frame()
intron_df_modified <- data.frame()
exon_df_modified <- data.frame(exon_df$chr, exon_df$start, exon_df$end)
intron_df_modified <- data.frame(intron_df$chr,intron_df$start,intron_df$end)

add_df <- data.frame()
new_df <- data.frame()
row.names(add_df) <- c("sampleId", "Number of exons", "Number of introns")

for (file in bed_files){
  full_df <- preprocess(file=file, mutation_type = mutation_type)
  file_name <- str_split(file,"/")[[1]][8]
  sampleId <- str_split(file_name, ".bed")[[1]][1]
  file_exon_intersect<-bedtoolsr::bt.intersect(full_df, exon_df_modified)
  file_intron_intersect <- bedtoolsr::bt.intersect(full_df, intron_df_modified)
  no_of_exons <- dim(file_exon_intersect)[1]
  no_of_introns <- dim(file_intron_intersect)[1]
  add_df <- cbind(sampleId, no_of_exons, no_of_introns)
  new_df<- rbind(new_df,add_df)
  #write.table(add_df, file="number_of_exons_introns.tsv", sep="\t", append = TRUE)
}
write.table(new_df, file="number_of_exons_introns.tsv", sep="\t")
